# Supplementary material for: Antifungal susceptibility and clinical efficacy of chlorhexidine combined with topical ophthalmic medications against Fusarium species isolated from corneal samples
Source: Front Cell Infect Microbiol. 2025 Apr 15;15:1532289. doi: 10.3389/fcimb.2025.1532289 (PMC12037580; doi:10.3389/fcimb.2025.1532289)
Supplement: Supplementary Apppendix Table 1 — Antifungal susceptibility pattern of Fusarium isolates. (Excel-formatted table). [file DataSheet1.xlsx]

## Sheet: Supplementary Appendix Table1
Appendix Table 1 Antifungal susceptibility pattern of Fusarium isolates.
Stains	Drugs	MIC	MIC50	MIC90	MIC Range (μg/mL)
		Range			<0.015	0.015	0.03	0.06	<0.12	0.125	0.25	0.5	1	2	4	8	16	＞16	32	64	128
Fusarium isolates	NAT	1-8	8	8									1	2	49	142
	NAT/CHX	<0.12-8	<0.12	8					114	1	9		5	14	22	29
	VOR	0.25-16	4	8							1	6	41	47	41	57	1
	VOR/CHX	<0.015-4	<0.015	2	124	5	3	2		4	21	5	9	18	3
Note: NAT, natamycin; NAT/CHX, natamycin/chlorhexidine; VOR, voriconazole; VOR/CHX, voriconazole/chlorhexidine. Number in bold are modal value.

## Sheet: Supplementary Appendix Table2
Appendix Table 2 Antifungal susceptibility pattern of Different Fusarium spp. Complexes
Stains	Drugs	MIC	MIC50	MIC90	MIC Range (μg/mL)
		Range			<0.015	0.015	0.03	0.06	<0.12	0.125	0.25	0.5	1	2	4	8	16	＞16	32	64	128
FSSC	NAT	2-8	8	8										1	18	72
	NAT/CHX	<0.12-8	1	8					42		3		5	8	6	27
	VOR	0.25-16	8	8							1	4	2	7	22	54	1
	VOR/CHX	<0.015-4	0.03	2	44		2	2		1	11	3	8	17	3
	CHX	2-＞16	8	＞16										2	2	49	10	28
	AMB	0.25-4	0.5	1							4	52	27	7	1
	TER	1-＞16	16	＞16									1	2	3	29	31	25
	POS	0.125-＞16	＞16	＞16						2	1	6	1				1	80
	ITR	0.125-＞16	＞16	＞16						1	1							89
FFSC	NAT	2-8	4	8										1	22	66
	NAT/CHX	<0.12-8	<0.12	4					59	1	5			6	16	2
	VOR	1-8	2	4									35	35	17	2
	VOR/CHX	<0.015-2	<0.015	0.25	68	4	1			3	10	1	1	1
	CHX	1-＞16	8	16									1	8	12	47	17	4
	AMB	0.25-2	1	2							1	21	46	21
	TER	1-＞16	2	4									8	52	25	2	1	1
	POS	0.125-＞16	0.5	＞16						5	29	27	10	1	1		2	14
	ITR	0.5-＞16	＞16	＞16								2						87
FDSC	NAT	1-4	4	4									1		8
	NAT/CHX	<0.12	<0.12	<0.12					9
	VOR	0.5-2	1	2								2	4	3
	VOR/CHX	<0.015	<0.015	<0.015	9
	CHX	4-8	4	4											8	1
	AMB	0.25-0.5	0.5	0.5							1	8
	TER	2-8	4	4										1	6	2
	POS	0.5-＞16	2	＞16								2	1	2				4
	ITR	＞16	＞16	＞16														9
FOSC	NAT	4-8	8	8											1	4
	NAT/CHX	<0.12-0.25	<0.12	0.25					4		1
	VOR	2-8	4	8										2	2	1
	VOR/CHX	<0.015-0.5	<0.015	0.5	3	1						1
	CHX	1-16	2	16									2	1		1	1
	AMB	0.5-2	1	2								2	2	1
	TER	2-＞16	4	4										1	2	1		1
	POS	0.25-＞16	＞16	＞16							1		1					3
	ITR	＞16	＞16	＞16														5
Notes: NAT, natamycin; NAT/CHX, natamycin/chlorhexidine; VOR, voriconazole; VOR/CHX, voriconazole/chlorhexidine; CHX, chlorhexidine; AMB, amphotericin B; TER, terbinafine; POS, posaconazole; ITR, itraconazole. Number in bold are modal value.

## Sheet: Supplementary Appendix Table 3
Appendix Table 3 Antifungal susceptibility pattern of F.solani and Non-F.solani
Stains	Drugs	MIC	MIC50	MIC90	MIC Range (μg/mL)
		Range			<0.015	0.015	0.03	0.06	<0.12	0.125	0.25	0.5	1	2	4	8	16	＞16	32	64	128
F.solani	NAT	2-8	8	8										1	14	70
	NAT/CHX	<0.12-8	1	8					39		2		5	8	6	25
	VOR	0.5-8	8	8								4	2	7	22	50
	VOR/CHX	<0.015-4	0.03	2	41		2	2		1	10	3	6	17	3
	CHX	2-＞16	8	>16										2	2	46	8	27
Non-F.solani	NAT	1-8	8	8									1	1	35	72
	NAT/CHX	<0.12-8	<0.12	4					75	1	7			6	16	4
	VOR	0.25-16	2	4							1	2	39	40	19	7	1
	VOR/CHX	<0.015-2	<0.015	0.25	83	5	1			3	11	2	3	1
	CHX	1-＞16	8	16									3	9	20	52	20	5
Note: NAT, natamycin; NAT/CHX, natamycin/chlorhexidine; VOR, voriconazole; VOR/CHX, voriconazole/chlorhexidine; CHX, chlorhexidine. Number in bold are modal value.
